# Supplementary material for: Parents’ and Children’s Experiences with a Coordinating Professional in Integrated Care for Childhood Overweight and Obesity—A Novel Dutch Approach
Source: Int J Environ Res Public Health. 2022 May 10;19(10):5797. doi: 10.3390/ijerph19105797 (PMC9141245; doi:10.3390/ijerph19105797)
Supplement: Supplementary file 1 [file ijerph-19-05797-s001.zip]

Archive with 1 entries (1 files):
- ijerph-1662174-supplementary.pdf
